# Supplementary material for: Application of Rapeseed Meal Protein Isolate as a Supplement to Texture-Modified Food for the Elderly
Source: Foods. 2023 Mar 20;12(6):1326. doi: 10.3390/foods12061326 (PMC10048395; doi:10.3390/foods12061326)
Supplement: Supplementary file 1 [file foods-12-01326-s001.zip]

Archive with 1 entries (1 files):
- foods-2241076-Supplementary.pdf
